# Supplementary material for: Plasma cytokine levels and PCOS risk: Mendelian randomization analysis reveals IL6R as a preventive factor
Source: J Ovarian Res. 2025 Apr 3;18:69. doi: 10.1186/s13048-025-01647-w (PMC11966818; doi:10.1186/s13048-025-01647-w)
Supplement: Supplementary file 1 — Additional file 1 [file 13048_2025_1647_MOESM1_ESM.xlsx]

## Sheet: S1
Supplementary Table 1.The IV of plasma cytokines (deCODE)
Exposure	SNP	Chr	Pos	EA	NEA	EAF	Beta	Se	Pval	Fstatistic
ADIPOQ	rs266770	3	186827389	A	G	0.1195	0.09	0.0139169	1e-10	41.8215
	rs143257534	3	186834099	T	C	0.0344	-0.64	0.0241734	1.86209e-154	700.946
	rs7616259	3	186836827	A	C	0.3877	-0.11	0.00923131	9.77237e-33	141.99
	rs17300539	3	186841671	A	G	0.0685	0.38	0.0167948	2.39883e-113	511.941
	rs17366653	3	186853027	C	T	0.0033	-0.64	0.0724805	1.04713e-18	77.9682
CCL17	rs28695417	16	57410006	A	G	0.0746	0.4	0.0160055	7.58578e-138	624.569
	rs223900	16	57411464	T	C	0.2949	0.14	0.00927345	1.69824e-51	227.915
CCL22	rs72784876	16	57349752	T	C	0.1117	0.23	0.0131128	7.07946e-69	307.655
	rs223883	16	57354818	G	A	0.2393	-0.15	0.00950565	4.2658e-56	249.011
CD14	rs76148587	5	140627133	T	C	0.1157	0.18	0.012744	2.69153e-45	199.495
	rs5744454	5	140633982	G	T	0.3075	-0.19	0.00874373	1.07152e-104	472.186
	rs76148587	5	140627133	T	C	0.1157	0.24	0.0125345	1.02329e-81	366.611
	rs5744454	5	140633982	G	T	0.3075	-0.24	0.00887157	3.54813e-161	731.85
CNTFR	rs2183012	9	34554022	A	G	0.0219	0.26	0.0290496	3.54813e-19	80.1062
	rs72737103	9	34576584	C	T	0.0655	-0.21	0.016613	1.25893e-36	159.788
	rs10972159	9	34593088	A	G	0.0311	-0.56	0.0235673	8.31764e-125	564.618
IL10RB	rs2834167	21	33268483	G	A	0.2598	-0.07	0.00894715	5.12861e-15	61.2105
	rs4455239	21	33281729	C	T	0.4347	0.07	0.00806028	3.80189e-18	75.4217
IL17RA	rs5994154	22	17062592	G	A	0.27	-0.26	0.0104623	2.51189e-136	617.58
	rs2302519	22	17104551	T	C	0.4506	-0.36	0.00955253	1e-200	1420.26
IL1R1	rs4851533	2	102035208	G	A	0.4295	-0.17	0.00823557	1.14815e-94	426.099
	rs7588201	2	102129816	C	A	0.2798	-0.19	0.00906431	1.47911e-97	439.377
IL1RN	rs6743376	2	113074756	C	A	0.3678	0.18	0.00841942	2.0893e-101	457.068
	rs55709272	2	113109711	C	T	0.4887	-0.18	0.00802085	1.54882e-111	503.622
IL22RA2	rs7749390	6	137219233	G	A	0.3517	0.1	0.00880898	7.24436e-30	128.869
	rs3914899	6	137314077	C	T	0.3287	0.07	0.00874848	1.23027e-15	64.0222
IL27RA	rs28630982	19	14016597	G	A	0.2507	0.14	0.0101114	1.34896e-43	191.706
	rs76543168	19	14050824	T	C	0.0149	0.44	0.037491	8.31764e-32	137.737
IL2RB	rs228953	22	37135396	A	G	0.4752	0.1	0.00848414	4.57088e-32	138.926
	rs229492	22	37164552	T	C	0.1541	-0.06	0.0118758	4.36516e-07	25.5258
IL6R	rs140604580	1	154301165	T	C	0.0339	0.2	0.0226106	9.12011e-19	78.2411
	rs12083537	1	154408627	G	A	0.2291	0.08	0.0102519	6.0256e-15	60.8932
LIFR	rs3110971	5	38490169	G	A	0.2234	-0.1	0.00958021	1.65959e-25	108.956
	rs7729320	5	38725047	G	A	0.479	-0.08	0.00836591	1.14815e-21	91.4437
VEGFA	rs11965885	6	43725357	G	T	0.4253	0.08	0.00881161	1.09648e-19	82.427
	rs3024997	6	43777370	A	G	0.354	0.09	0.00914222	7.24436e-23	96.9129
	rs78135777	6	43965527	A	G	0.0836	0.44	0.0159721	4.67735e-167	758.892
	rs3929925	6	43971636	A	G	0.4991	-0.08	0.00830815	6.0256e-22	92.7195
	rs6921438	6	43957870	A	G	0.4789	-0.3	0.00822664	1e-200	1329.83
	rs3929925	6	43971636	A	G	0.4991	-0.04	0.00830111	1.44544e-06	23.2192
	rs11965885	6	43725357	G	T	0.4253	0.08	0.00899212	5.7544e-19	79.1509
	rs78135777	6	43965527	A	G	0.0836	0.42	0.0157827	5.01187e-156	708.166
	rs1740073	6	43979661	T	C	0.3805	0.12	0.00917408	4.2658e-39	171.095
TNFRSF11B	rs4876836	8	118434718	G	A	0.3947	-0.07	0.00825666	2.29087e-17	71.8766
	rs2514591	8	118599237	A	G	0.1305	0.08	0.0128793	5.24807e-10	38.5827
	rs10505337	8	118754926	G	A	0.2649	0.08	0.00989365	6.16595e-16	65.3833
	rs117585047	8	118792411	C	A	0.0717	0.13	0.0159941	4.36516e-16	66.064
	rs117108011	8	118889203	G	A	0.006	0.42	0.0514092	3.0903e-16	66.7448
	rs2465383	8	119067509	G	A	0.3829	0.14	0.00816465	6.60693e-66	294.023
VEGFA	rs11965885	6	43725357	G	T	0.4253	0.08	0.00881161	1.09648e-19	82.427
	rs3024997	6	43777370	A	G	0.354	0.09	0.00914222	7.24436e-23	96.9129
	rs78135777	6	43965527	A	G	0.0836	0.44	0.0159721	4.67735e-167	758.892
	rs3929925	6	43971636	A	G	0.4991	-0.08	0.00830815	6.0256e-22	92.7195
	rs6921438	6	43957870	A	G	0.4789	-0.3	0.00822664	1e-200	1329.83
	rs3929925	6	43971636	A	G	0.4991	-0.04	0.00830111	1.44544e-06	23.2192
	rs11965885	6	43725357	G	T	0.4253	0.08	0.00899212	5.7544e-19	79.1509
	rs78135777	6	43965527	A	G	0.0836	0.42	0.0157827	5.01187e-156	708.166
	rs1740073	6	43979661	T	C	0.3805	0.12	0.00917408	4.2658e-39	171.095
CCL11	rs9675315	17	34214241	C	T	0.4013	-0.08	0.00867147	2.81838e-20	85.1127
	rs1989357	17	34227435	T	A	0.3912	-0.12	0.0085953	2.69153e-44	194.913
CCL18	rs60764079	17	35960639	T	A	0.1491	0.07	0.0122735	1.1749e-08	32.528
	rs66967287	17	36024968	T	C	0.0605	0.5	0.0177291	5.49541e-175	795.364
	rs1063340	17	36088417	C	G	0.2467	0.08	0.0102942	7.76247e-15	60.3946
CCL3	rs854469	17	36062001	G	A	0.1135	0.44	0.0125832	1e-200	1222.71
CCL5	rs4239252	17	35836561	A	G	0.1846	-0.26	0.0106066	1.07152e-132	600.891
CXCL5	rs352045	4	73998970	TRUE	G	0.1532	0.2	0.0110448	2.75423e-73	327.901
CYTL1	rs11722554	4	5015156	A	G	0.0231	-0.74	0.0272514	2.23872e-162	737.368
EBI3	rs10409192	19	4211151	G	TRUE	0.1529	0.23	0.0119024	3.38844e-83	373.409
IFNAR1	rs1058867	21	33297076	G	A	0.3895	0.04	0.00789659	4.0738e-07	25.6591
IL12B	rs3213120	5	159316100	TRUE	C	0.025	-0.92	0.0262506	1e-200	1228.28
IL12RB1	rs429774	19	18075942	C	TRUE	0.3049	-0.08	0.00869242	3.46737e-20	84.7029
IL16	rs859	15	81308981	G	A	0.2748	-0.1	0.00954628	1.12202e-25	109.732
IL18R1	rs6543144	2	102476116	G	A	0.334	-0.29	0.00837438	1e-200	1199.2
IL6ST	rs7730934	5	55970684	A	G	0.1236	0.37	0.0126322	1.38038e-188	857.919
STAT3	rs4796791	17	42378745	TRUE	C	0.4114	-0.15	0.00801799	4.2658e-78	349.987
STAT6	rs841718	12	57099213	G	A	0.3363	-0.08	0.00865298	2.34423e-20	85.4769
TLR3	rs3775296	4	186076613	A	C	0.1961	-0.23	0.01094	3.98107e-98	441.996
TNFSF12	rs77711855	17	7549225	TRUE	C	0.0838	-0.39	0.0148135	9.33254e-153	693.128

## Sheet: S2
Supplementary Table 2.The IV of plasma cytokines (Fenland)
Exposure	SNP	Chr	Pos	EA	NEA	EAF	Beta	Se	Pval	Fstatistic
ADIPOQ	rs141134215	3	186561201	A	C	0.026	-0.6644	0.0364	2.22e-74	333.163
	rs17300539	3	186559460	A	G	0.0832	0.3508	0.0216	2.6e-59	263.762
	rs17366653	3	186570816	T	C	0.9886	0.6876	0.0577	9.67e-33	142.01
	rs182052	3	186560782	A	G	0.3343	-0.1192	0.0125	1.48e-21	90.9353
CCL11	rs9903369	17	32519101	A	T	0.5777	0.1174	0.0132	6.08e-19	79.1022
CCL17	rs16956811	16	57444002	T	G	0.9188	-0.4548	0.0242	1.3e-78	353.191
	rs223900	16	57445376	T	C	0.2494	0.1611	0.0152	3.02e-26	112.332
CCL18	rs2015086	17	34391617	A	G	0.8605	-0.9178	0.017	1e-200	2914.73
	rs72830000	17	34312581	A	G	0.0602	0.6008	0.0273	2.45e-107	484.322
	rs1634494	17	34412871	A	G	0.768	-0.1164	0.0154	4.08e-14	57.13
CCL22	rs170364	16	57409934	T	G	0.2483	-0.199	0.0154	2.02e-38	166.98
	rs72784876	16	57383664	T	C	0.116	0.241	0.0207	2.51e-31	135.548
	rs79928291	16	57562973	T	C	0.0155	-0.6167	0.0586	6.7e-26	110.752
CCL3	rs2015086	17	34391617	A	G	0.8605	-0.6983	0.0184	1e-200	1440.29
	rs56368570	17	34322110	A	G	0.0608	0.437	0.028	6.51e-55	243.583
	rs1130371	17	34416537	A	G	0.2327	0.0678	0.0157	1.57e-05	18.6492
CCL5	rs7211393	17	34212128	T	C	0.1831	-0.275	0.0158	1.52e-67	302.936
CCL7	rs1133763	17	32647831	A	C	0.8367	0.9129	0.0159	1e-200	3296.49
	rs34202026	17	32647357	A	T	0.9787	-1.4906	0.0454	1e-200	1077.98
	rs12601658	17	32533423	A	T	0.2334	-0.2609	0.0157	5.18e-62	276.152
	rs11575056	17	32649465	A	G	0.9457	-0.3175	0.0298	1.66e-26	113.515
CD14	rs5744441	5	140016847	A	G	0.2311	-0.2808	0.0155	2.1e-73	328.194
	rs4914	5	140011468	C	G	0.888	-0.2064	0.0198	1.92e-25	108.665
CNTFR	rs10972159	9	34593086	A	G	0.019	-0.7266	0.0497	2.16e-48	213.736
	rs112705561	9	34628891	T	G	0.0614	-0.2698	0.0282	1.1e-21	91.5347
CRLF1	rs4808828	19	18721492	A	G	0.2009	0.2576	0.0165	1.03e-54	243.738
CRP	rs4546916	1	159699249	T	G	0.3252	-0.1783	0.0143	1.81e-35	155.464
CXCL5	rs352045	4	74864687	T	G	0.1181	0.6692	0.0191	1e-200	1227.57
CYTL1	rs62291577	4	5020092	A	G	0.8408	-0.2741	0.0183	1.44e-50	224.345
	rs11722554	4	5016883	A	G	0.0372	-0.4051	0.0362	4.53e-29	125.23
EBI3	rs353705	19	4236388	A	G	0.2841	-1.0179	0.011	1e-200	8562.98
GDF15	rs75347775	19	18495908	A	G	0.2452	0.3944	0.014	3.21e-175	793.629
	rs1227731	19	18497903	A	G	0.1489	0.2874	0.0168	1.31e-65	292.654
IFNAR1	rs2257167	21	34715699	C	G	0.1349	-0.6973	0.018	1e-200	1500.7
IFNLR1	rs139958347	1	24513723	C	G	0.0404	-0.4795	0.038	1.94e-36	159.225
IL10RB	rs68187568	21	34656086	D	I	0.451	0.1339	0.0139	7.67e-22	92.7965
IL12B	rs4244437	5	158773117	A	G	0.687	0.4884	0.0135	1e-200	1308.83
	rs3213119	5	158743788	A	C	0.0318	-1.0881	0.0362	1.72e-198	903.484
IL12RB1	rs10695405	19	18182437	D	I	0.6797	0.1414	0.0143	5.74e-23	97.7748
IL16	rs58754882	15	81595358	A	G	0.0886	-1.0744	0.0212	1e-200	2568.39
IL17RA	rs4819959	22	17586631	A	G	0.5007	0.8061	0.011	1e-200	5370.22
	rs9605221	22	17604191	T	C	0.6935	0.3211	0.0145	1.17e-108	490.393
	rs5992639	22	17680971	A	G	0.535	0.1954	0.0136	8.26e-47	206.429
	rs9617973	22	17696457	T	C	0.9861	-0.7219	0.0639	1.35e-29	127.63
	rs9606615	22	17580813	T	C	0.5386	0.0919	0.0141	7.14e-11	42.4808
IL18R1	rs1573895	2	102982876	T	C	0.2295	0.6408	0.014	1e-200	2095.02
	rs13006323	2	102982276	C	G	0.8998	0.4015	0.0211	9.92e-81	362.081
	rs3752659	2	103001598	A	G	0.8581	0.3067	0.0182	1.02e-63	283.978
IL1R1	rs2287047	2	102774054	A	G	0.293	-0.1304	0.0142	5.49e-20	84.3293
IL1RN	rs55709272	2	113867288	T	C	0.5647	0.212	0.0135	1.33e-55	246.606
	rs1530552	2	113818120	T	G	0.6039	-0.1836	0.0136	1.56e-41	182.25
IL22RA2	rs2234711	6	137540520	A	G	0.6162	-0.1239	0.0137	1.24e-19	81.7902
	rs9494687	6	137496408	T	C	0.9792	0.3557	0.0456	6.17e-15	60.8468
	rs41288975	6	137478021	A	G	0.0168	-0.3767	0.0512	1.87e-13	54.1317
IL27RA	rs35026308	19	14153293	T	C	0.8238	0.7826	0.0157	1e-200	2484.74
IL2RB	rs228958	22	37533795	C	G	0.4387	0.0971	0.0131	1.04e-13	54.9409
IL6R	rs2228145	1	154426970	A	C	0.5956	-1.1352	0.0082	1e-200	19165.4
	rs10465961	1	154487354	A	T	0.6887	-0.0979	0.0162	1.51e-09	36.5204
IL6ST	rs11739016	5	55263373	T	C	0.1218	0.4526	0.0199	5.41e-114	517.277
IRAK4	rs60813848	12	44120092	T	C	0.0729	0.2054	0.0244	4e-17	70.8633
LEPR	rs10399687	1	66073982	T	C	0.1763	-1.3837	0.0115	1e-200	14477.3
	rs111313184	1	66117461	A	G	0.8555	-0.4039	0.0192	3.04e-98	442.533
	rs72921490	1	65967108	A	T	0.8622	-0.1729	0.0196	1.13e-18	77.8176
LIFR	rs3729741	5	38496779	T	C	0.3411	0.1111	0.0137	4.92e-16	65.7638
MMP9	rs6094237	20	44629290	A	T	0.604	-0.1069	0.0135	2.25e-15	62.7029
SELE	rs2205850	1	169691439	A	G	0.6515	-0.1264	0.0139	8.54e-20	82.6922
STAT3	rs35950888	17	40499198	A	G	0.6494	0.2649	0.013	1.28e-91	415.219
STAT6	rs841718	12	57492996	A	G	0.6019	0.0925	0.0129	7.94e-13	51.4167
TLR3	rs3775291	4	187004074	T	C	0.299	-0.8082	0.013	1e-200	3865.01
	rs6814488	4	186994359	A	G	0.1932	-0.1934	0.0168	1.15e-30	132.524
TNFRSF11B	rs13257113	8	120155591	T	C	0.563	0.1443	0.013	1.86e-28	123.21
TNFSF12	rs80067372	17	7452752	A	G	0.2817	0.5467	0.014	1e-200	1524.9
	rs77711855	17	7452542	T	C	0.1057	-0.5954	0.0209	1.65e-178	811.568
VEGFA	rs6921438	6	43925607	A	G	0.4847	-0.4989	0.0123	1e-200	1645.19
	rs12214617	6	43939923	T	G	0.4869	0.1212	0.0137	9.01e-19	78.2644
	rs699947	6	43736389	A	C	0.4964	-0.0956	0.0135	1.43e-12	50.1474
	rs11965885	6	43693094	T	G	0.5845	-0.095	0.0136	2.84e-12	48.7943

## Sheet: S3
Supplementary Table 3. Summary statistics of the causal estimates of plasma cytokines(deCODE) on PCOS(Tyrmi JS).
Exposure	Method	Nsnps	Pval	OR (95% CI)	Qval
Interleukin
IL6R	Inverse variance weighted (fixed effects)	2	0.000683068	0.26 (0.12~0.56)	0.0232243
IL6ST	Wald ratio	1	0.208521	1.17 (0.92~1.49)	0.708972
IL10RB	Inverse variance weighted (fixed effects)	2	0.154392	1.56 (0.84~2.90)	0.708972
IL12B	Wald ratio	1	0.176364	0.87 (0.72~1.06)	0.708972
IL1RN	Inverse variance weighted (fixed effects)	2	0.312732	1.13 (0.89~1.43)	0.814791
IL16	Wald ratio	1	0.388993	0.75 (0.39~1.44)	0.814791
IL2RB	Inverse variance weighted (fixed effects)	2	0.472588	1.21 (0.72~2.06)	0.814791
IL18R1	Wald ratio	1	0.539409	0.93 (0.75~1.16)	0.814791
IL22RA2	Inverse variance weighted (fixed effects)	2	0.54726	1.17 (0.71~1.92)	0.814791
IL12RB1	Wald ratio	1	0.679678	0.85 (0.40~1.82)	0.862326
IL1R1	Inverse variance weighted (fixed effects)	2	0.713683	0.96 (0.75~1.21)	0.862326
IL17RA	Inverse variance weighted (fixed effects)	2	0.826424	1.02 (0.89~1.16)	0.862326
IL27RA	Inverse variance weighted (fixed effects)	2	0.836964	0.96 (0.63~1.45)	0.862326
EBI3	Wald ratio	1	0.735618	1.07 (0.72~1.59)	0.862326
Chemokine
CCL22	Inverse variance weighted (fixed effects)	2	0.0101419	1.56 (1.11~2.19)	0.172412
CCL5	Wald ratio	1	0.0500193	1.35 (1.00~1.82)	0.566885
CCL17	Inverse variance weighted (fixed effects)	2	0.352917	1.13 (0.87~1.47)	0.814791
CCL11	Wald ratio	1	0.481617	0.77 (0.37~1.59)	0.814791
CCL3	Wald ratio	1	0.916959	1.01 (0.84~1.22)	0.916959
CCL18	Wald ratio	1	0.242654	1.12 (0.93~1.36)	0.740286
CXCL5	Wald ratio	1	0.70766	0.91 (0.54~1.51)	0.862326
Tumor necrosis factor
TNFSF12	Wald ratio	1	0.193752	1.25 (0.89~1.77)	0.708972
TNFRSF11B	Inverse variance weighted (fixed effects)	6	0.730135	0.95 (0.73~1.25)	0.862326
Other
STAT3	Wald ratio	1	0.261278	0.79 (0.53~1.19)	0.740286
STAT6	Wald ratio	1	0.543116	1.25 (0.61~2.59)	0.814791
CYTL1	Wald ratio	1	0.0739218	0.86 (0.73~1.01)	0.628336
ADIPOQ	Inverse variance weighted (fixed effects)	5	0.109068	0.86 (0.72~1.03)	0.708972
CD14	Inverse variance weighted (fixed effects)	2	0.483574	0.91 (0.69~1.19)	0.814791
VEGFA	Inverse variance weighted (fixed effects)	6	0.79774	1.02 (0.89~1.17)	0.862326
IFNAR1	Wald ratio	1	0.173913	0.36 (0.08~1.58)	0.708972
TLR3	Wald ratio	1	0.502072	0.90 (0.66~1.23)	0.814791
LIFR	Inverse variance weighted (fixed effects)	2	0.551182	1.17 (0.70~1.94)	0.814791
CNTFR	Inverse variance weighted (fixed effects)	3	0.6316	0.94 (0.72~1.22)	0.862326

## Sheet: S4
Supplementary Table 4. Summary heterogeneity statistics of MR
Exposure	Method	Cochran Q statistics	Pheterogeneity
IL6R	Inverse variance weighted	0.608224	0.435457
ADIPOQ	MR Egger	5.818	0.120809
	Inverse variance weighted	7.23204	0.124122
CCL17	Inverse variance weighted	1.06761	0.301486
CCL22	Inverse variance weighted	3.25134	0.0713651
CD14	Inverse variance weighted	0.139316	0.708962
CNTFR	MR Egger	0.360484	0.548237
	Inverse variance weighted	0.620783	0.73316
IL10RB	Inverse variance weighted	0.644442	0.422107
IL17RA	Inverse variance weighted	0.0622146	0.803029
IL1R1	Inverse variance weighted	1.20798	0.271733
IL1RN	Inverse variance weighted	0.00623003	0.937088
IL22RA2	Inverse variance weighted	0.0383024	0.844837
IL27RA	Inverse variance weighted	0.297697	0.58533
IL2RB	Inverse variance weighted	2.35253	0.12508
LIFR	Inverse variance weighted	0.504098	0.477705
VEGFA	MR Egger	3.70467	0.447448
	Inverse variance weighted	4.50833	0.478769
TNFRSF11B	MR Egger	8.04045	0.0901076
	Inverse variance weighted	10.2312	0.0689442
VEGFA	MR Egger	3.70467	0.447448
	Inverse variance weighted	4.50833	0.478769

## Sheet: S5
Supplementary Table 5. Summary statistics of the causal estimates of plasma cytokines(Fenland) on PCOS(Tyrmi JS).
Exposure	Method	Nsnps	Pval	OR (95% CI)
Interleukin
IL6R	Wald ratio	1	0.486333	0.73 (0.30~1.78)
IL6ST	Wald ratio	1	0.199962	1.14 (0.93~1.39)
IL10RB	Wald ratio	1	0.644977	1.11 (0.72~1.70)
IL12B	Inverse variance weighted (fixed effects)	2	0.348599	0.95 (0.86~1.05)
IL1RN	Inverse variance weighted (fixed effects)	2	0.64276	1.05 (0.85~1.30)
IL18R1	Inverse variance weighted (fixed effects)	2	0.102112	0.92 (0.83~1.02)
IL22RA2	Inverse variance weighted (fixed effects)	3	0.455667	1.13 (0.82~1.58)
IL1R1	Wald ratio	1	0.175241	0.72 (0.45~1.16)
IL17RA	Inverse variance weighted (fixed effects)	5	0.145802	1.05 (0.98~1.12)
IL27RA	Wald ratio	1	0.579658	1.03 (0.93~1.14)
EBI3	Wald ratio	1	0.757564	1.01 (0.95~1.07)
Chemokine
CCL22	Inverse variance weighted (fixed effects)	3	0.00499193	1.39 (1.10~1.74)
CCL5	Wald ratio	1	0.0426043	1.34 (1.01~1.78)
CCL17	Inverse variance weighted (fixed effects)	2	0.349949	1.12 (0.89~1.40)
CCL3	Inverse variance weighted (fixed effects)	3	0.826084	1.01 (0.91~1.13)
CCL18	Inverse variance weighted (fixed effects)	3	0.80195	1.01 (0.93~1.10)
CXCL5	Wald ratio	1	0.70766	0.97 (0.83~1.13)
Tumor necrosis factor
TNFSF12	Inverse variance weighted (fixed effects)	2	0.929929	0.99 (0.89~1.11)
TNFRSF11B	Wald ratio	1	0.0787284	0.66 (0.42~1.05)
Other
STAT3	Wald ratio	1	0.0175829	0.73 (0.56~0.95)
STAT6	Wald ratio	1	0.543116	1.21 (0.65~2.27)
CYTL1	Inverse variance weighted (fixed effects)	2	0.0536016	0.81 (0.65~1.00)
ADIPOQ	Inverse variance weighted (fixed effects)	4	0.137355	0.87 (0.72~1.05)
CD14	Wald ratio	1	0.823347	0.97 (0.78~1.22)
VEGFA	Inverse variance weighted (fixed effects)	4	0.948233	1.00 (0.89~1.11)
TLR3	Inverse variance weighted (fixed effects)	2	0.198077	0.90 (0.77~1.05)
LIFR	Wald ratio	1	0.52061	1.20 (0.69~2.10)
CNTFR	Inverse variance weighted (fixed effects)	2	0.497221	0.93 (0.76~1.14)

## Sheet: S6.
Supplementary Table 6. Summary significant statistics of the causal estimates of plasma cytokines(Decode) on PCOS(FinnGen).
Exposure	Method	Nsnps	Pval	OR (95% CI)
Interleukin
IL6R	Inverse variance weighted (fixed effects)	2	0.0461627	0.35 (0.13~0.98)
IL6ST	Wald ratio	1	0.88143	1.03 (0.73~1.44)
IL10RB	Inverse variance weighted (fixed effects)	2	0.45623	1.38 (0.59~3.23)
IL12B	Wald ratio	1	0.687375	1.05 (0.82~1.35)
IL1RN	Inverse variance weighted (fixed effects)	2	0.144246	1.28 (0.92~1.80)
IL16	Wald ratio	1	0.486333	0.73 (0.30~1.78)
IL2RB	Inverse variance weighted (fixed effects)	2	0.999439	1.00 (0.48~2.10)
IL18R1	Wald ratio	1	0.912227	0.98 (0.73~1.32)
IL22RA2	Inverse variance weighted (fixed effects)	2	0.968109	0.99 (0.49~1.99)
IL12RB1	Wald ratio	1	0.272111	1.84 (0.62~5.45)
IL1R1	Inverse variance weighted (fixed effects)	2	0.050131	0.70 (0.49~1.00)
IL17RA	Inverse variance weighted (fixed effects)	2	0.132446	0.86 (0.71~1.05)
IL27RA	Inverse variance weighted (fixed effects)	2	0.489252	1.24 (0.68~2.25)
EBI3	Wald ratio	1	0.552979	1.19 (0.67~2.14)
Chemokine
CCL22	Inverse variance weighted (fixed effects)	2	0.821816	1.05 (0.68~1.62)
CCL5	Wald ratio	1	0.0661965	0.68 (0.45~1.03)
CCL17	Inverse variance weighted (fixed effects)	2	0.859583	0.97 (0.67~1.40)
CCL11	Wald ratio	1	0.714356	1.21 (0.43~3.40)
CCL3	Wald ratio	1	0.499771	1.09 (0.85~1.41)
CCL18	Inverse variance weighted (fixed effects)	3	0.260932	1.16 (0.89~1.51)
CXCL5	Wald ratio	1	0.98146	1.01 (0.53~1.92)
Tumor necrosis factor
TNFSF12	Wald ratio	1	0.237702	1.36 (0.81~2.28)
TNFRSF11B	Inverse variance weighted (fixed effects)	6	0.143888	0.76 (0.53~1.10)
Other
STAT3	Wald ratio	1	0.0536734	1.73 (0.99~3.01)
STAT6	Wald ratio	1	0.601691	1.31 (0.47~3.67)
CYTL1	Wald ratio	1	0.0113111	0.76 (0.62~0.94)
ADIPOQ	Inverse variance weighted (fixed effects)	4	0.360075	0.87 (0.64~1.18)
CD14	Inverse variance weighted (fixed effects)	2	0.091728	1.40 (0.95~2.06)
VEGFA	Inverse variance weighted (fixed effects)	6	0.436732	1.08 (0.89~1.30)
IFNAR1	Wald ratio	1	0.587747	0.56 (0.07~4.63)
TLR3	Wald ratio	1	0.0173019	0.58 (0.37~0.91)
LIFR	Inverse variance weighted (fixed effects)	2	0.191232	1.61 (0.79~3.31)
CNTFR	Inverse variance weighted (fixed effects)	3	0.335241	0.87 (0.65~1.16)

## Sheet: S7
Supplementary Table 7. Summary statistics of the causal estimates of plasma proteins(Fenland) on PCOS(FinnGen).
Exposure	Method	Nsnps	Pval	OR (95% CI)
Interleukin
IL6R	Wald ratio	1	0.0330546	0.92 (0.85~0.99)
IL6ST	Wald ratio	1	0.887175	1.02 (0.77~1.34)
IL12B	Inverse variance weighted (fixed effects)	2	0.641853	0.97 (0.84~1.11)
IL1RN	Inverse variance weighted (fixed effects)	2	0.041469	1.37 (1.01~1.86)
IL18R1	Inverse variance weighted (fixed effects)	3	0.0876165	0.89 (0.78~1.02)
IL22RA2	Inverse variance weighted (fixed effects)	3	0.407787	1.24 (0.75~2.04)
IL1R1	Wald ratio	1	0.0443619	0.48 (0.24~0.98)
IL17RA	Inverse variance weighted (fixed effects)	5	0.86602	0.99 (0.91~1.09)
IL27RA	Wald ratio	1	0.896519	0.99 (0.87~1.13)
EBI3	Wald ratio	1	0.732	0.99 (0.90~1.07)
Chemokine
CCL22	Inverse variance weighted (fixed effects)	3	0.439487	0.88 (0.64~1.22)
CCL5	Wald ratio	1	0.0618196	0.69 (0.47~1.02)
CCL17	Inverse variance weighted (fixed effects)	2	0.853248	0.97 (0.70~1.34)
CCL3	Inverse variance weighted (fixed effects)	3	0.233902	1.09 (0.94~1.26)
CCL18	Inverse variance weighted (fixed effects)	3	0.221889	1.07 (0.96~1.19)
CXCL5	Wald ratio	1	0.98146	1.00 (0.83~1.21)
Tumor necrosis factor
TNFSF12	Inverse variance weighted (fixed effects)	2	0.994626	1.00 (0.86~1.17)
Other
STAT6	Wald ratio	1	0.601691	1.27 (0.52~3.08)
CYTL1	Inverse variance weighted (fixed effects)	2	0.0314536	0.73 (0.54~0.97)
ADIPOQ	Inverse variance weighted (fixed effects)	4	0.212076	0.84 (0.63~1.11)
CD14	Inverse variance weighted (fixed effects)	2	0.0816916	1.28 (0.97~1.70)
VEGFA	Inverse variance weighted (fixed effects)	4	0.253627	1.09 (0.94~1.27)
IFNAR1	Wald ratio	1	0.993923	1.00 (0.82~1.21)
TLR3	Inverse variance weighted (fixed effects)	2	0.995752	1.00 (0.90~1.11)
LIFR	Wald ratio	1	0.415047	1.39 (0.63~3.04)
CNTFR	Inverse variance weighted (fixed effects)	2	0.250353	0.88 (0.70~1.10)

## Sheet: S8
Supplementary Table 8. Colocalization analysis
Exposure	nsnps	PP.H0.abf	PP.H1.abf	PP.H2.abf	PP.H3.abf	PP.H4.abf
IL6R	323	0	0	0.161187	0.0125969	0.826216
IL6R	356	0	0	0.875	0.0607	0.0642
PP.H0.abf 0.000000e+00

## Sheet: S9
Supplementary Table 9. Summary-data-based Mendelian Randomization
Gene	probeID	ProbeChr	Beta	Se	Pval	HEIDI Pval
IL6R	15602_43	1	-0.0937374	0.044588	0.0355269	0.236822

## Sheet: S10
Supplementary Table 10. Summary statistics of the causal estimates of IL6R on CRP.
Exposure	Outcome	Method	Nsnps	Pval	OR (95% CI)
IL6R	C-reactive protein levels	Inverse variance weighted	2	0.00555526	0.52 (0.33~0.82)
IL6R	Fibrinogen	Inverse variance weighted	2	0.217997	0.82 (0.60~1.12)

[truncated: 3 more sheets: S11., S12, Sheet1]
